# Supplementary material for: Genome-Wide Identification, Structural, and Gene Expression Analysis of BRI1-EMS-Suppressor 1 Transcription Factor Family in Cucumis sativus
Source: Front Genet. 2020 Oct 6;11:583996. doi: 10.3389/fgene.2020.583996 (PMC7573293; doi:10.3389/fgene.2020.583996)
Supplement: Supplementary file 1 [file Data_Sheet_1.xlsx]

## Sheet: Sheet1
Table S1. Primers used in the study
Gene ID	Direction	Sequence of the primer (5' to 3')
Csa1G467200 (CsBES1-1)	F	TAAACGAAGTGAACGGGAGTTGCTA
	R	GGCAAAGGGGATTCATTAGTGGA
Csa2G361450 (CsBES1-2)	F	ATGTCATGGCATGGCTCGTTC
	R	CATTTCACTGTCCAATCCCTTCTCA
Csa4G056530 (CsBES1-3)	F	GTTTGTTAGTGACTGTTCAACTGGGA
	R	GCTGAGGGGTTATTTTCTTTCTTTT
Csa4G083490 (CsBES1-4)	F	ATCGCCCTCGCCAATCATC
	R	TCGCAACTTCAAGGTAAAGAAATCG
Csa6G003450 (CsBES1-5)	F	GTTTGGACATTAACTGCCGCTG
	R	TCTCTGAATTTATACCCCTTAGACGTAG
Csa6G501930 (CsBES1-6)	F	GCTCTTCTCGTGAAGTTAGCTTGG
	R	ACTGAAACAACAACAACTCCCTGC
Csa4G000580 (Tublin)	F	ACGCTGTTGGTGGTGGTAC
	R	GAGAGGGGTAAACAGTGAATC
